# Supplementary material for: Genome Mining and Screening for Secondary Metabolite Production in the Endophytic Fungus Dactylonectria alcacerensis CT-6
Source: Microorganisms. 2023 Apr 8;11(4):968. doi: 10.3390/microorganisms11040968 (PMC10142127; doi:10.3390/microorganisms11040968)
Supplement: Supplementary file 1 [file microorganisms-11-00968-s001.zip]

Archive with 1 entries (1 files):
- microorganisms-2324252-supplementary.pdf
